# Supplementary material for: In silico and in vitro approaches allow the identification of the Prosystemin molecular network
Source: Comput Struct Biotechnol J. 2022 Dec 7;21:212–23. doi: 10.1016/j.csbj.2022.12.006 (PMC9755248; doi:10.1016/j.csbj.2022.12.006)
Supplement: Supplementary data 1 [file mmc1.xlsx]

## Sheet: Figures S1-S2
							Supplementary figure S1. Network of PPIs in RSYS plants obtained with Cytoscape 3.6.0 software. The enlargement shows the different size and coloring of the nodes.
				Supplementary figure S2. Schematic representation of the procedure used to produce the PPIs network in RSYS plants. Tomato EST were first converted in the corresponding DEGs. These DEGs were converted via BlastX and analysed via PTIR and STRING databases obtaining the RSYS network. Nodes: proteins; Edges: interactions.

## Sheet: Table A
	TABLE A. List of Prosys sub-network interactors from in silico prediction. The table show the Solyc identifier for each protein (first column); the gene regulation up or down (second column); STRING score* (third column); protein description (fourth column); function available for each protein (fifth column); sub-cellular localization (sixth column); biological process (seventh column). NA: not a…
	Identifier	DEGs	STRING Score	Description	Function	Localization	Biological process
		Up/down
	Solyc01g099160	NA	0.412	Lipoxygenase	metal ion binding, oxidoreductase activity	NA	oxylipin biosynthetic process, oxidation reduction process, fatty acid biosynthetic process
	Solyc01g097270	NA	0.252	Chitinase	chitin binding	NA	defense response to fungus and to bacterium
	Solyc01g099590	NA	0.169	Glutathione-S-transferase	glutathione transferase activity	cytoplasm	glutathione metabolic process, toxin catabolic process
	Solyc00g174340	NA	0.694	Pathogenesis-related protein 1b
	Solyc01g009860	NA	0.165	NAC domain transcription factor	DNA binding	nucleus	regulation of transcription, DNA-templated
	Solyc01g095080	NA	0.161	1-aminocyclopropane-1- carboxylate synthase	pyridoxal phosphate binding, lyase activity, 1- aminocyclopropane- 1- carboxylate synthase activity		ethylene biosynthetic process, fruit ripening, 1-aminocyclopropane-1- carboxylate biosynthetic process
	Solyc01g101240	NA	0.469	Aspartic proteinase	aspartic-type endopeptidase activity	NA	proteolysis, lipid metabolic process
	Solyc01g105310	NA	0.167	Metacaspase	hydrolaseactivity	NA	NA
	Solyc01g106620	NA	0.358	Pathogenesis-related protein 1a	NA	extracellular region	NA
	Solyc01g111080	NA	0.250	Gibberellin-regulated protein 2	transferase activity	NA	metabolicprocess, biosyntheticprocess
	Solyc01g111990	NA	0.163	Alanyl-tRNAsynthetase	ATP binding, metal ion binding, tRNA ligase activity, amino acid binding	mitochondrion, cytoplasm, chloroplast, plastid	translation,tRNA modification, alanyltRNAaminoacylation
	Solyc02g062970	NA	0.161	Xaa-Pro aminopeptidase 2	metalloaminopeptidase activity	NA	proteolysis
	Solyc02g089620	NA	0.165	Proline dehydrogenase	oxidoreductase activity, FAD binding, proline dehydrogenase activity	mitochondrion	oxidation-reduction process, proline catabolic process
	Solyc02g076980	NA	0.252	Cathepsin B-like cysteine proteinase	cysteine-type endopeptidase activity	extracellular space,lysosome	proteolysis
	Solyc01g006540	NA	0.394	Lipoxygenase	metal ion binding, oxidoreductase activity	chloroplast	oxylipin biosynthetic process, oxidationreduction process, fatty acid biosynthetic process, green leaf volatile biosynthetic process
	Solyc01g006560	NA	0.159	Lipoxygenase	metal ion binding, oxidoreductase activity	NA	oxylipin biosynthetic process, oxidationreduction process, fatty acid biosynthetic process
	Solyc01g009230	NA	0.467	Xanthine dehydrogenase/oxidase	flavin adenine dinucleotide binding, oxidoreductase activity, metal ion binding, iron ion binding	cytosol	oxidation-reduction process
	Solyc02g077880	NA	0.167	Auxin-repressed protein	magnesium ion binding, structural constituent of ribosome	ribosome	translation
	Solyc02g084850	up	0.418	Dehydrin		cytosol	response to stress, response to abscisic acid, cold acclimation, response to water, response to water deprivation
	Solyc02g085640	NA	0.161	Xaa-Pro aminopeptidase 1	metalloaminopeptidase activity		proteolysis
	Solyc02g085730	NA	0.256	Allene oxide cyclase	isomerase activity, allene-oxide cyclase activity	chloroplast	response to wounding, response to insect, response to salt stress, response to ethylene, auxin-activated signaling pathway, response to abscisic acid, response to salicylic acid, response to jasmonic acid, induced systemic resistance,, response to hydrogen peroxide, defense response to fungus
	Solyc02g093580	NA	0.701	Pectate lyase	pectate lyase activity, metal ion binding	extracellular region	pectin catabolic process, response to nematode
	Solyc03g044790	NA	0.254	Alpha-hydroxynitrilelyase	hydrolase activity	NA	NA
	Solyc03g079850	NA	0.256	Guanylyl cyclase	cysteine-type peptidase activity		proteolysis
	Solyc03g083320	NA	0.159	Calcineurin B-like calcium binding protein	calcium ion binding
	Solyc03g097920	NA	0.303	Mitogen-activated protein kinase kinase	protein serine/threonine kinase activity, ATP binding, nucleotide binding	cytoplasm	regulation of mitotic cell cycle, signal transduction by protein phosphorylation, stress-activated protein kinase signaling cascade
	Solyc03g098050	NA	0.398	Calmodulin 3 protein	calciumionbinding, metalionbinding
	Solyc03g098790	up	0.700	Kunitz-type protease inhibitor	endopeptidase inhibitor activity		negative regulation of endopeptidase activity
	Solyc03g122340	up	0.693	Lipoxygenase	metal ion binding, oxidoreductase activity		oxylipin biosynthetic process, oxidationreduction process, fatty acid biosynthetic process
	Solyc03g123800	NA	0.218	Mitogen-activated protein kinase kinase	protein serine/threonine kinase activity, ATP binding, nucleotide binding	cytoplasm	regulation of mitotic cell cycle, signal transduction by protein phosphorylation, stress-activated protein kinase signaling cascade
	Solyc04g009800	NA	0.161	Calcium-dependent protein kinase 2	calmodulin-dependent protein kinase activity	cytoplasm, nucleus	peptidyl-serine phosphorylation, abscisic acid-activated signaling pathway, intracellular signal transduction
	Solyc04g011500	NA	0.161	Actin 4	ATP binding, nucleotide binding
	Solyc04g051510	NA	0.702	Receptor like kinase	protein serine/threonine kinase activity, ATP binding, lipid binding, transferase activity, nucleotide binding, steroid binding	plasma membrane, endosome	defense response, protein phosphorylation, brassinosteroid mediated signaling pathway, brassinosteroid homeostasis, negative regulation of cell death
	Solyc04g054320	NA	0.165	BZIP transcription factor	sequence-specific DNA binding, transcription factor activity		regulation of transcription, DNA-templated
	Solyc04g054740	NA	0.159	Inositol-3-phosphate synthase	inositol-3-phosphate synthase activity	cytoplasm	phospholipid biosynthetic process, inositol biosynthetic process
	Solyc04g078110	down	0.169	Subtilisin-like protease	serine-type endopeptidase activity		proteolysis
	Solyc05g007180	NA	0.256	Homeobox-leucine zipper-like protein	sequence-specific DNA binding, transcription factor activity	nucleus	regulation of transcription, DNA-templated
	Solyc05g007940	NA	0.159	Ribonuclease T2	endonuclease activity, hydrolase activity, RNA binding, ribonuclease T2 activity	cytoplasm	nucleic acid phosphodiester bond hydrolysis, RNA phosphodiester bond hydrolysis, endonucleolytic
	Solyc05g013320	NA	0.694	Pto-like serine/threonine kinase	protein serine/threonine kinase activity, ATP binding, nucleotide binding		protein phosphorylation
	Solyc05g049970	NA	0.161	Mitogen-activated protein kinase 4	MAP kinase activity, kinase activity, nucleotide binding	cytoplasm,nucleus	regulation of gene expression,MAPK cascade, phosphorylation,protein
	Solyc05g051750	up		Prosystemin	hormone activity	cytoplasm
	Solyc05g052620	NA	0.511	Coronatine-insensitive 1	protein binding		response to wounding, response to insect, response to jasmonic acid, SCF-dependent proteasomal ubiquitin-dependent protein catabolic process, negative regulation of defense response,defense, response to bacterium, defense response to fungus
	Solyc06g005150	NA	0.394	Ascorbate peroxidase	oxidoreductase activity, peroxidase activity, heme binding	chloroplast	oxidation-reduction process, hydrogen peroxide catabolic process
	Solyc06g005160	NA	0.252	Ascorbate peroxidase	oxidoreductase activity, peroxidase activity, heme binding	chloroplast	oxidation-reduction process, hydrogen peroxide catabolic process, response to reactive oxygen species
	Solyc06g005170	NA	0.696	Mitogen-activated protein kinase 3	MAP kinase activity, kinase activity, nucleotide binding	cytoplasm,nucleus	regulation of gene expression, MAPK cascade, protein phosphorylation, response to cold, response to water deprivation, defense response to bacterium, defense response to fungus, positive regulation of response to salt stress
	Solyc06g005500	NA	0.161	ATP binding / serine threonine kinase	transmembrane receptor protein serine/threonine kinase activity, ATP binding, nucleotide binding	plasma membrane	transmembrane receptor protein serine/threonine kinase signaling pathway, cell surface receptor signaling pathway, phosphorylation
	Solyc06g048410	NA	0.167	Superoxide dismutase	metal ion binding, oxidoreductase activity, superoxide dismutase activity	plastid	oxidation-reduction process, removal of superoxide radicals,superoxide metabolic process
	Solyc06g051400	NA	0.467	Omega-3 fatty acid desaturase	oxidoreductase activity	integral component of membrane	lipid metabolic process, oxidation-reduction process
	Solyc06g053610	up	0.309	Myb-related transcription factor	RNA polymerase II transcription factor recruiting, DNA binding	nucleus cell	differentiation, regulation of transcription from RNA polymerase II promoter
	Solyc06g065820	NA	0.159	Ethylene-responsive transcription factor 7	transcription factor activity, sequence-specific DNA binding	nucleus	regulation of transcription, DNA-templated
	Solyc06g068090	NA	0.167	Phospholipase D	calcium ion binding, N-acylphosphatidylethanolamine-specific phospholipase D activity	membrane	phosphatidylcholine metabolic process
	Solyc06g068520	NA	0.699	Hydroxyproline-rich systemin	receptor binding, hormone activity	extracellular region, intracellular	defense response
	Solyc06g071810	NA	0.463	Receptor like kinase	protein kinase activity, ATP binding	integral component of membrane	protein phosphorylation
	Solyc06g076020	NA	0.165	heat shock protein	ATP binding, nucleotide binding	NA	NA
	Solyc06g076350	NA	0.169	Transcription factor	transcription factor activity, sequence-specific DNA binding	nucleus	regulation of transcription, DNA-templated
	Solyc07g006900	NA	0.696	Auxin efflux carrier protein	auxin efflux transmembrane transporter activity	endoplasmic reticulum, plasma membrane, auxin efflux carrier complex, lytic vacuole	homeostasis, auxin polar transport, auxin activated signaling pathway, response to ethylene, response to glucose, positive gravitropism
	Solyc07g007250	up	0.161	Metallocarboxypeptidase inhibitor	endopeptidase inhibitor activity		negative regulation of endopeptidase activity, negative regulation of catalytic activity
	Solyc07g007870	NA	0.258	NADH flavin oxidoreductase/12- oxophytodienoate reductase	FMN binding,12- oxophytodienoate reductase activity	intracellular, peroxisome	oxidation-reduction process, oxylipin biosynthetic process, fatty acid metabolic process, jasmonic acid biosynthetic process
	Solyc07g040690	NA	0.161	NPR1 protein		nucleus, cytoplasm	defense response to bacterium, defense response to fungus, response to herbivore
				Cytochrome P450	monooxygenase activity, oxidoreductase activity, iron ion binding, lyase activity, heme binding, metal ion binding	chloroplast envelope, integral component of membrane, plastid outer membrane	oxylipin biosynthetic process, defense response, sterol metabolic process, oxidation-reduction process
	Solyc07g049690	NA	0.470
	Solyc08g014420	NA	0.699	Mitogen-activated protein kinase 2	MAP kinase activity, ATP binding, transferase activity, nucleotide binding	cytoplasm,nucleus	regulation of gene expression, MAPK cascade, protein phosphorylation
	Solyc08g060970	NA	0.461	Polygalacturonase	acting on glycosyl bonds, polygalacturonase activity, hydrolase activity	extracellular region	cell wall organization, carbohydrate metabolic process
	Solyc08g074620	up	0.167	Polyphenol oxidase	oxidoreductase activity, metal ion binding, catechol oxidase activity	thylakoid,plastid, chloroplast thylakoid lumen	oxidation-reduction process, pigment biosynthetic process
	Solyc08g076930	NA	0.258	Transcription factor	protein dimerization activity	NA	NA
	Solyc08g078390	NA	0.167	Acyl-coenzyme A oxidase	FAD binding, nucleotide binding, oxidoreductase activity, acting on the CH-CH group of donors, acyl-CoA oxidase activity	peroxisome	oxidation-reduction process, fatty acid metabolic process, fatty acid betaoxidation,fatty acid beta-oxidation using acyl-CoA dehydrogenase
	Solyc08g079430	NA	0.254	Primary amine oxidase	oxidoreductase activity, heme binding, metal ion binding	membrane	secondary metabolite biosynthetic process, oxidation-reduction process
	Solyc08g079840	NA	0.303	Subtilisin-like protease	serine-type endopeptidase activity	NA	proteolysis
	Solyc08g079850	NA	0.161	Subtilisin-like protease	serine-type endopeptidase activity	NA	proteolysis
	Solyc08g079860	NA	0.161	Subtilisin-like protease	serine-type endopeptidase activity	NA	proteolysis
	Solyc08g079870	NA	0.219	Subtilisin-like protease	serine-type endopeptidase activity	NA	proteolysis
	Solyc08g079880	NA	0.303	Subtilisin-like protease	serine-type endopeptidase activity	NA	proteolysis
	Solyc08g080620	up	0.211	Osmotin-like protein	sequence-specific DNA binding, transcription factor activity	nucleus	cell differentiation, regulation of transcription from RNA polymerase II promoter
	Solyc08g080640	NA	0.161	Osmotin-like protein		cytoplasm	defense response, response to biotic stimulus, killing of cells of other organism, defense response to fungus
	Solyc08g081690	NA	0.252	Respiratory burst oxidase	calcium ion binding, oxidoreductase activity	integral component of membrane	oxidation-reduction process, cellular oxidant detoxification, response to ethylene, negative regulation of programmed cell death, hydrogen peroxide biosynthetic process, defense response by callose deposition
	Solyc09g005080	NA	0.512	LRR receptor-like serine/threonine-protein kinase	NA	integral component of membrane	NA
	Solyc09g005090	NA	0.159	LRR receptor-like serine/threonine-protein kinase	NA	integral component of membrane	NA
	Solyc09g007010	NA	0.161	Pathogenesis related protein PR-1	NA	extracellular region	response to biotic stimulus, killing of cells of other organism, defense response to fungus
	Solyc09g007020	NA	0.215	Pathogenesis-related protein	NA	extracellular region	NA
	Solyc09g011920	NA	0.169	Mitochondrial uncoupling protein	oxidative phosphorylation uncoupler activity	mitochondrialinner membrane, vacuolar membrane, plasmodesma, chloroplast	proton transport, mitochondrial transmembrane transport, photorespiration
	Solyc09g065180	NA	0.252	NAD-dependent epimerase/dehydratase	coenzyme binding,catalyticactivity,poly(U) RNA binding	chloroplast, plastoglobule, apoplast	rRNAprocessing,response to cytokinin,plastidtranslation,positive regulation of translation,positive regulation of transcription, DNA-templated
	Solyc09g075440	NA	0.252	Ethylene receptor	protein binding, phosphorelay sensor kinase activity, transferase activity	intracellular, integral component of membrane	signal transduction by protein phosphorylation
	Solyc09g084470	up	0.691	Proteinase inhibitor I	ATP binding,nucleotide binding	integral component of membrane	NA
	Solyc09g091550	NA	0.159	Salicylic acid carboxyl methyltransferase	ATP binding,nucleotide binding	integral component of membrane	NA
	Solyc09g097770	NA	0.304	Cell wall protein	ATP binding,nucleotide binding	integral component of membrane	NA
	Solyc10g047700	NA	0.161	Receptor protein kinase-like protein	carbohydrate binding, protein kinase activity, ATP binding	integral component of membrane	protein phosphorylation
	Solyc10g081190	NA	0.167	LRR	transmembrane receptor protein serine/threonine kinase activity	plasma membrane transmembrane receptor	protein serine/threonine kinase signaling pathway,cell surface receptor signaling pathway, protein phosphorylation
	Solyc10g086220	NA	0.692	Flavin oxidoreductase/NADH oxidase	catalytic activity, FMN binding,12-oxophytodienoate reductase activity	cytoplasm, intracellular	oxidation-reduction process, oxylipin biosynthetic process, fatty acid biosynthetic process
	Solyc10g086500	up	0.161	3-oxo-5-alpha-steroid 4- dehydrogenase family protein expressed	oxidoreductase activity, 3-oxo-5- alpha-steroid 4-dehydrogenase activity	cytoplasm, integral component of membrane	lipid metabolic process, brassinosteroid biosynthetic process, oxidation-reduction process, steroid metabolic process
	Solyc11g011340	NA	0.159	Alcohol dehydrogenase	zinc ion binding,oxidoreductase activity, metal ion binding	NA	oxidation-reduction process
	Solyc11g012710	NA	0.159	5-AMP-activated protein kinase subunit beta-1	NA	NA	cellular response to nitrogen levels, response to sucrose
	Solyc11g069800	NA	0.165	cytochrome P450	monooxygenase activity, oxidoreductase activity, iron ion binding, lyase activity, heme binding, metal ion binding, hydroperoxide dehydratase activity	chloroplast, plastid	oxylipin biosynthetic process, defense response,sterol metabolic process, oxidation-reduction process, lipid metabolic process, jasmonic acid biosynthetic process
	Solyc11g071810	NA	0.161	CRABS CLAW	NA	NA	multicellular organism development
	Solyc12g005620	NA	0.307	LRR receptor-like serine/threonine-protein kinase	NA	integral component of membrane	xylan catabolic process
	Solyc12g006570	NA	0.252	Germacrene-D synthase	lyase activity, terpene synthase activity, magnesium ion binding, metal ion binding	NA	metabolic process
	Solyc12g009020	NA	0.459	Protein kinase	kinase activity, protein serine/threonine kinase activity	cytoplasm	stress-activated protein kinase signaling cascade
	Solyc12g010040	NA	0.514	Leucyl aminopeptidase	magnesium ion binding, manganese ion binding, metalloexopeptidase activity, aminopeptidase activity	cytoplasm, intracellular, plastid, chloroplast	proteolysis
	Solyc12g011450	NA	0.169	Chlorophyll a-b binding protein 13	chlorophyll binding, metal ion binding, pigment binding	chloroplast envelope, membrane, photosystem I, photosystem II, plastid, plastoglobule	response to light stimulus, proteinchromophore linkage, light harvesting,photosynthesis, light harvesting in photosystem I
	Solyc12g019460	NA	0.258	Mitogen-activated protein kinase 1	MAP kinase activity, ATP binding, nucleotide binding	intracellular, cytoplasm, nucleus	regulation of gene expression, MAPK cascade protein phosphorylation
	Solyc12g099120	NA	0.161	MYB transcription factor	RNA polymerase II transcription factor activity, sequence-specific DNA binding	nucleus cell	differentiation, regulation of transcription from RNA polymerase II promoter

## Sheet: Table B
Table B. List of the most representative Prosys interactors detected with AP-MS, with the corresponding FC-A score, predicted interaction and function.
Bait identifier	Prey identifier	Fold Change	Predicted Interaction	Function
Solyc05g051750	Solyc05g050970	42.12	no	Transketolase family
Solyc05g051750	Solyc09g065180	36.64	yes	NAD-dependent epimerase\dehydratase
Solyc05g051750	Solyc06g076020	10.28	yes	Heat shock protein
Solyc05g051750	Solyc12g089150	199.17	no	SNAP receptor activity
Solyc05g051750	Solyc05g010260	405.18	no	oxidoreductase activity
Solyc05g051750	Solyc11g008110	15.02	no	transporter activity
Solyc05g051750	Solyc12g042060	147.17	no	ATP binding,nucleotide binding
Solyc05g051750	Solyc12g042920	291.13	no	Cytochrome C complex activity
Solyc05g051750	Solyc01g099770	74.59	no	calcium ion binding
Solyc05g051750	Solyc11g010960	483.16	no	oxidoreductase activity
Solyc05g051750	Solyc10g084050	452.41	no	hydrolase activity
Solyc05g051750	Solyc01g006510	7.77	no	oxidoreductase activity
Solyc05g051750	Solyc01g008120	9.55	no	transcription cofactor activity
Solyc05g051750	Solyc01g060280	6.61	no	acetyltransferase activity
Solyc05g051750	Solyc01g080280	4.42	no	catalytic activity
Solyc05g051750	Solyc01g080510	9.36	no	transmembrane transporter activity
Solyc05g051750	Solyc01g095900	7.5	no	methyltransferase activity
Solyc05g051750	Solyc01g108430	11.9	no	nucleic acid binding
Solyc05g051750	Solyc01g109300	16.36	no	dimethylallyl diphosphate biosynthetic process
Solyc05g051750	Solyc01g111120	6.08	no	triose-phosphate isomerase activity
Solyc05g051750	Solyc07g065840	271.69	no	Heat shock protein
Solyc05g051750	Solyc01g111630	4.57	no	NAD binding, oxidoreductase activity
Solyc05g051750	Solyc01g112290	7.42	no	nucleotide binding
Solyc05g051750	Solyc02g036350	8.41	no	ethylene biosynthetic process
Solyc05g051750	Solyc02g089260	8.04	no	metal ion binding
Solyc05g051750	Solyc02g091580	7.59	no	peptidase activity
Solyc05g051750	Solyc02g093590	5.91	no	protein binding
Solyc05g051750	Solyc03g118410	4.31	no	fatty acid biosynthetic process
Solyc05g051750	Solyc03g120670	4.74	no	oxidoreductase activity
Solyc05g051750	Solyc04g008740	27.57	no	catalytic activity, kinase activity
Solyc05g051750	Solyc04g045340	31.26	no	metal ion binding phosphotransferases
Solyc05g051750	Solyc04g080610	126.16	no	amino acid binding, transferase activity
Solyc05g051750	Solyc04g081100	19.17	no	oxidoreductase activity
Solyc05g051750	Solyc04g081970	16.09	no	protein disulfide oxidoreductase activity
Solyc05g051750	Solyc04g082630	6.82	no	NAD binding,oxidoreductase activity
Solyc05g051750	Solyc05g009950	280.15	no	Cytochrome B family protein
Solyc05g051750	Solyc06g071910	18.38	no	oxidoreductase activity
Solyc05g051750	Solyc07g053030	3.08	no	ADP binding
Solyc05g051750	Solyc07g054690	175.35	no	endonuclease activity,RNA binding
Solyc05g051750	Solyc07g062570	24.35	no	ubiquitin protein ligase binding
Solyc05g051750	Solyc07g065840	271.69	no	ATP binding,nucleotide binding, unfolded protein binding
Solyc05g051750	Solyc07g064160	3.55	no	oxidoreductase activity
Solyc05g051750	Solyc07g066470	7.45	no	hydroxymethylbilane synthase activity
Solyc05g051750	Solyc07g066600	8.02	no	kinase activity
Solyc05g051750	Solyc08g006780	32.89	no	glycogen metabolic process
Solyc05g051750	Solyc08g076020	27.59	no	DNA binding
Solyc05g051750	Solyc07g007840	3926.98	no	Transcription elongation factor S
Solyc05g051750	Solyc08g080580	5.72	no	transcription regulatory region DNA binding
Solyc05g051750	Solyc09g018750	48.2	no	cell redox homeostasis
Solyc05g051750	Solyc12g009250	21.23	no	chaperone binding
Solyc05g051750	Solyc12g056120	42.61	no	oxidoreductase activity
Solyc05g051750	Solyc05g008600	29.67	no	catalytic activity
Solyc05g051750	Solyc07g066610	15.39	no	phosphoglycerate kinase activity
Solyc05g051750	Solyc09g014390	77.45	no	Alpha 1 4-galactosyltransferase
Solyc05g051750	Solyc07g066580	14.19	no	transferase activity
Solyc05g051750	Solyc04g009030	8.85	no	oxidoreductase activity
Solyc05g051750	Solyc03g032040	5.18	no	transmembrane transporter activity
Solyc05g051750	Solyc10g018300	10.22	no	catalytic activity
Solyc05g051750	Solyc05g012390	9.07	no	endonuclease activity
Solyc05g051750	Solyc03g096440	9.9	no	Transposase
Solyc05g051750	Solyc11g067290	106.7	no	Acyltransferase-like protein
Solyc05g051750	Solyc11g008110	15.02	no	transporter activity
Solyc05g051750	Solyc12g042060	147.18	no	ATP binding, nucleotide binding
Solyc05g051750	Solyc07g006030	31.51	no	response to abscisic acid
Solyc05g051750	Solyc01g057830	456.42	no	nucleic acid binding
Solyc05g051750	Solyc07g066320	12.49	no	DNA-dependent ATPase activity
Solyc05g051750	Solyc08g013900	24.62	no	Nitrogen plant regulator
Solyc05g051750	Solyc09g090610	19.33	no	ATP binding,nucleotide binding
Solyc05g051750	Solyc01g099770	74.59	no	calcium ion binding
Solyc05g051750	Solyc09g072560	780.54	no	isomerase enzyme involved in the synthesis of L-rhamnose
Solyc05g051750	Solyc03g098400	1009.27	no	protein serine/threonine kinase activity
Solyc05g051750	Solyc12g055810	1462.84	no	ATP binding
Solyc05g051750	Solyc04g054740	1.38	yes	inositol-3-phosphate synthase

## Sheet: Table C
Table C. Values of network parameters
AverageShortestPathLength	BetweennessCentrality	ClosenessCentrality	ClusteringCoefficient	Degree	Description	Eccentricity	IDP	IsSingleNode	Matching.Attribute	name	NeighborhoodConnectivity	NumberOfDirectedEdges	NumberOfUndirectedEdges	PartnerOfMultiEdgedNodePairs	Process	Radiality	selected	SelfLoops	shared name	Stress	TopologicalCoefficient
1816326530612240	0.011789045515113259	0.550561797752809	0.17647058823529413	36		2	Not-Disordered	false	Solyc03g098790	Solyc03g098790	1.02778e+16	0	36	18		0.9916701374427322	false	0	Solyc03g098790	252	0.10487528344671201
1.95918e+16	1470000000000	0.5104166666666666	0.6666666666666666	6		2	Moderately Disordered	false	Solyc05g007180	Solyc05g007180	37.0	0	6	2		0.9902124114952103	false	0	Solyc05g007180	4	0.37755102040816324
1989795918367340	0.0	0.5025641025641026	0.0	2		2	Not-Disordered	false	Solyc12g099120	Solyc12g099120	98.0	0	2	1		0.9899000416493128	false	0	Solyc12g099120	0	0.0
1.95918e+16	9470000000	0.5104166666666666	0.6666666666666666	8		2	Not-Disordered	false	Solyc02g085730	Solyc02g085730	42.5	0	8	4		0.9902124114952103	false	0	Solyc02g085730	4	0.4336734693877551
1.93878e+16	807000000000	0.5157894736842106	0.4666666666666667	12		2	Not-Disordered	false	Solyc09g084470	Solyc09g084470	2.21667e+16	0	12	6		0.990420658059142	false	0	Solyc09g084470	16	0.2261904761904762
1989795918367340	0.0	0.5025641025641026	0.0	2		2	Not-Disordered	false	Solyc09g075440	Solyc09g075440	98.0	0	2	1		0.9899000416493128	false	0	Solyc09g075440	0	0.0
1.91837e+16	0.0013208032353835004	0.5212765957446809	0.42857142857142855	13		2	Not-Disordered	false	Solyc04g051510	Solyc04g051510	24.0	0	13	5		0.9906289046230736	false	0	Solyc04g051510	32	0.24489795918367346
1989795918367340	0.0	0.5025641025641026	0.0	2		2	Not-Disordered	false	Solyc01g111990	Solyc01g111990	98.0	0	2	1		0.9899000416493128	false	0	Solyc01g111990	0	0.0
1989795918367340	0.0	0.5025641025641026	0.0	2		2	Not-Disordered	false	Solyc12g010040	Solyc12g010040	98.0	0	2	1		0.9899000416493128	false	0	Solyc12g010040	0	0.0
1.92857e+16	301000000000	0.5185185185185185	0.9523809523809523	8		2	Not-Disordered	false	Solyc05g049970	Solyc05g049970	25.0	0	8	1		0.9905247813411079	false	0	Solyc05g049970	2	0.25510204081632654
1969387755102040	0.0	0.5077720207253886	1.0	5		2	Not-Disordered	false	Solyc08g079870	Solyc08g079870	46.0	0	5	2		0.9901082882132444	false	0	Solyc08g079870	0	0.46938775510204084
1.90816e+16	370000000000	0.5240641711229946	0.7777777777777778	11		2	Not-Disordered	false	Solyc06g005170	Solyc06g005170	2377777777777770	0	11	2		0.9907330279050395	false	0	Solyc06g005170	16	0.24263038548752835
1.95918e+16	0.0	0.5104166666666666	1.0	7		2	Not-Disordered	false	Solyc08g079880	Solyc08g079880	37.25	0	7	3		0.9902124114952103	false	0	Solyc08g079880	0	0.38010204081632654
1969387755102040	0.0	0.5077720207253886	1.0	6		2	Not-Disordered	false	Solyc01g097270	Solyc01g097270	4.06667e+16	0	6	3		0.9901082882132444	false	0	Solyc01g097270	0	0.41496598639455784
1.95918e+16	1290000000000	0.5104166666666666	0.6666666666666666	7	defense response to bacterium, response to herbivore, NPR1	2	Not-Disordered	false	Solyc07g040690	Solyc07g040690	37.0	0	7	3	stress	0.9902124114952103	false	0	Solyc07g040690	4	0.37755102040816324
1969387755102040	1050000000000	0.5077720207253886	0.6666666666666666	6	auxin efflux	2	Moderately Disordered	false	Solyc07g006900	Solyc07g006900	3.66667e+16	0	6	3	stress	0.9901082882132444	false	0	Solyc07g006900	2	0.3741496598639456
1.94898e+16	259000000000	0.5130890052356021	0.6	6	calcium-dependent protein serine/threonine kinase activity,abscisic acid-activated signaling pathway	2	Not-Disordered	false	Solyc04g009800	Solyc04g009800	28.6	0	6	1	stress	0.9903165347771762	false	0	Solyc04g009800	8	0.29183673469387755
1969387755102040	234000000000	0.5077720207253886	0.6666666666666666	6		2	Not-Disordered	false	Solyc09g005080	Solyc09g005080	4.83333e+16	0	6	3		0.9901082882132444	false	0	Solyc09g005080	2	0.4931972789115646
1969387755102040	234000000000	0.5077720207253886	0.6666666666666666	6		2	Not-Disordered	false	Solyc09g005090	Solyc09g005090	4.83333e+16	0	6	3		0.9901082882132444	false	0	Solyc09g005090	2	0.4931972789115646
1.89796e+16	738000000000	0.5268817204301075	0.6888888888888889	12	MAP kinase activity	2	Not-Disordered	false	Solyc08g014420	Solyc08g014420	21.7	0	12	2	stress	0.9908371511870054	false	0	Solyc08g014420	28	0.22142857142857142
1.86735e+16	0.0030039507211819427	0.5355191256830601	0.4230769230769231	16		2	Not-Disordered	false	Solyc12g009020	Solyc12g009020	1.73077e+16	0	16	3		0.991149521032903	false	0	Solyc12g009020	90	0.17660910518053374
1969387755102040	0.0	0.5077720207253886	1.0	5	aminopeptidase activity	2	Not-Disordered	false	Solyc02g062970	Solyc02g062970	5.36667e+16	0	5	2	stress	0.9901082882132444	false	0	Solyc02g062970	0	0.5476190476190477
1989795918367340	0.0	0.5025641025641026	0.0	2		2	Not-Disordered	false	Solyc06g048410	Solyc06g048410	98.0	0	2	1		0.9899000416493128	false	0	Solyc06g048410	0	0.0
1969387755102040	0.0	0.5077720207253886	1.0	5		2	Not-Disordered	false	Solyc02g085640	Solyc02g085640	5.36667e+16	0	5	2		0.9901082882132444	false	0	Solyc02g085640	0	0.5476190476190477
1989795918367340	0.0	0.5025641025641026	0.0	2		2	Not-Disordered	false	Solyc09g065180	Solyc09g065180	98.0	0	2	1		0.9899000416493128	false	0	Solyc09g065180	0	0.0
1.97959e+16	0.0	0.5051546391752577	1.0	4		2	Not-Disordered	false	Solyc01g106620	Solyc01g106620	56.5	0	4	2		0.9900041649312786	false	0	Solyc01g106620	0	0.576530612244898
1.97959e+16	0.0	0.5051546391752577	1.0	4		2	Not-Disordered	false	Solyc09g091550	Solyc09g091550	58.0	0	4	2		0.9900041649312786	false	0	Solyc09g091550	0	0.5918367346938775
1.97959e+16	0.0	0.5051546391752577	1.0	4		2	Not-Disordered	false	Solyc12g006570	Solyc12g006570	67.0	0	4	2		0.9900041649312786	false	0	Solyc12g006570	0	0.6836734693877551
1969387755102040	0.0	0.5077720207253886	1.0	6		2	Not-Disordered	false	Solyc08g078390	Solyc08g078390	4.46667e+16	0	6	3		0.9901082882132444	false	0	Solyc08g078390	0	0.4557823129251701
1.97959e+16	0.0	0.5051546391752577	1.0	4		2	Not-Disordered	false	Solyc06g065820	Solyc06g065820	56.5	0	4	2		0.9900041649312786	false	0	Solyc06g065820	0	0.576530612244898
1969387755102040	421000000000	0.5077720207253886	0.6666666666666666	6		2	Not-Disordered	false	Solyc11g011340	Solyc11g011340	4.66667e+16	0	6	3		0.9901082882132444	false	0	Solyc11g011340	2	0.47619047619047616
1.95918e+16	70100000000	0.5104166666666666	0.8333333333333334	6		2	Not-Disordered	false	Solyc10g086220	Solyc10g086220	41.5	0	6	2		0.9902124114952103	false	0	Solyc10g086220	2	0.42346938775510207
1.97959e+16	0.0	0.5051546391752577	1.0	4		2	Not-Disordered	false	Solyc09g097770	Solyc09g097770	67.0	0	4	2		0.9900041649312786	false	0	Solyc09g097770	0	0.6836734693877551
1969387755102040	0.0	0.5077720207253886	1.0	5		2	Not-Disordered	false	Solyc08g079850	Solyc08g079850	46.0	0	5	2		0.9901082882132444	false	0	Solyc08g079850	0	0.46938775510204084
1969387755102040	0.0	0.5077720207253886	1.0	5		2	Not-Disordered	false	Solyc04g054320	Solyc04g054320	46.0	0	5	2		0.9901082882132444	false	0	Solyc04g054320	0	0.46938775510204084
1969387755102040	0.0	0.5077720207253886	1.0	5		2	Not-Disordered	false	Solyc08g079860	Solyc08g079860	46.0	0	5	2		0.9901082882132444	false	0	Solyc08g079860	0	0.46938775510204084
1.97959e+16	0.0	0.5051546391752577	1.0	4		2	Not-Disordered	false	Solyc01g009230	Solyc01g009230	67.0	0	4	2		0.9900041649312786	false	0	Solyc01g009230	0	0.6836734693877551
1.95918e+16	1470000000000	0.5104166666666666	0.6666666666666666	7		2	Not-Disordered	false	Solyc08g079840	Solyc08g079840	39.0	0	7	3		0.9902124114952103	false	0	Solyc08g079840	4	0.3979591836734694
1.72449e+16	0.026289494688400646	0.5798816568047337	0.1794871794871795	36		2	Not-Disordered	false	Solyc06g076020	Solyc06g076020	1.0037e+16	0	36	9		0.9926072469804248	false	0	Solyc06g076020	576	0.10241874527588814
1.97959e+16	0.0	0.5051546391752577	1.0	4		2	Moderately Disordered	false	Solyc01g009860	Solyc01g009860	67.0	0	4	2		0.9900041649312786	false	0	Solyc01g009860	0	0.6836734693877551
1989795918367340	0.0	0.5025641025641026	0.0	2	transmembrane receptor protein serine/threonine kinase activity	2	Moderately Disordered	false	Solyc06g005500	Solyc06g005500	98.0	0	2	1	stress	0.9899000416493128	false	0	Solyc06g005500	0	0.0
1.94898e+16	358000000000	0.5130890052356021	0.6	8		2	Not-Disordered	false	Solyc07g007870	Solyc07g007870	33.0	0	8	3		0.9903165347771762	false	0	Solyc07g007870	8	0.336734693877551
1969387755102040	421000000000	0.5077720207253886	0.6666666666666666	6		2	Not-Disordered	false	Solyc10g086500	Solyc10g086500	3.73333e+16	0	6	3		0.9901082882132444	false	0	Solyc10g086500	2	0.38095238095238093
1.93878e+16	631000000000	0.5157894736842106	0.4	9		2	Not-Disordered	false	Solyc03g098050	Solyc03g098050	2.51667e+16	0	9	3		0.990420658059142	false	0	Solyc03g098050	18	0.2568027210884354
1.97959e+16	0.0	0.5051546391752577	1.0	4		2	Not-Disordered	false	Solyc06g068090	Solyc06g068090	58.0	0	4	2		0.9900041649312786	false	0	Solyc06g068090	0	0.5918367346938775
1.95918e+16	70100000000	0.5104166666666666	0.8333333333333334	8		2	Not-Disordered	false	Solyc07g007250	Solyc07g007250	30.75	0	8	4		0.9902124114952103	false	0	Solyc07g007250	2	0.3137755102040816
1.97959e+16	0.0	0.5051546391752577	1.0	4		2	Not-Disordered	false	Solyc08g074620	Solyc08g074620	50.5	0	4	2		0.9900041649312786	false	0	Solyc08g074620	0	0.5153061224489796
1.88776e+16	0.003098293809423622	0.5297297297297298	0.2727272727272727	20		2	Not-Disordered	false	Solyc04g078110	Solyc04g078110	1.58182e+16	0	20	9		0.9909412744689713	false	0	Solyc04g078110	80	0.1614100185528757
1989795918367340	0.0	0.5025641025641026	0.0	2	defense response, Hydroxyproline-rich systemin	2	Highly Disordered	false	Solyc06g068520	Solyc06g068520	98.0	0	2	1	stress	0.9899000416493128	false	0	Solyc06g068520	0	0.0
1989795918367340	0.0	0.5025641025641026	0.0	2		2	Not-Disordered	false	Solyc08g080640	Solyc08g080640	98.0	0	2	1		0.9899000416493128	false	0	Solyc08g080640	0	0.0
1989795918367340	0.0	0.5025641025641026	0.0	2		2	Not-Disordered	false	Solyc12g011450	Solyc12g011450	98.0	0	2	1		0.9899000416493128	false	0	Solyc12g011450	0	0.0
1989795918367340	0.0	0.5025641025641026	0.0	2		2	Moderately Disordered	false	Solyc06g076350	Solyc06g076350	98.0	0	2	1		0.9899000416493128	false	0	Solyc06g076350	0	0.0
1989795918367340	0.0	0.5025641025641026	0.0	2		2	Not-Disordered	false	Solyc11g071810	Solyc11g071810	98.0	0	2	1		0.9899000416493128	false	0	Solyc11g071810	0	0.0
1989795918367340	0.0	0.5025641025641026	0.0	2		2	Not-Disordered	false	Solyc09g011920	Solyc09g011920	98.0	0	2	1		0.9899000416493128	false	0	Solyc09g011920	0	0.0
1989795918367340	0.0	0.5025641025641026	0.0	2		2	Not-Disordered	false	Solyc10g047700	Solyc10g047700	98.0	0	2	1		0.9899000416493128	false	0	Solyc10g047700	0	0.0
1989795918367340	0.0	0.5025641025641026	0.0	2		2	Not-Disordered	false	Solyc01g111080	Solyc01g111080	98.0	0	2	1		0.9899000416493128	false	0	Solyc01g111080	0	0.0
1.95918e+16	94700000000	0.5104166666666666	0.6666666666666666	8		2	Not-Disordered	false	Solyc02g076980	Solyc02g076980	41.75	0	8	4		0.9902124114952103	false	0	Solyc02g076980	4	0.4260204081632653
1989795918367340	0.0	0.5025641025641026	0.0	2		2	Not-Disordered	false	Solyc03g079850	Solyc03g079850	98.0	0	2	1		0.9899000416493128	false	0	Solyc03g079850	0	0.0
1969387755102040	0.0	0.5077720207253886	1.0	6		2	Not-Disordered	false	Solyc09g007020	Solyc09g007020	4.96667e+16	0	6	3		0.9901082882132444	false	0	Solyc09g007020	0	0.5068027210884354
1989795918367340	0.0	0.5025641025641026	0.0	2		2	Not-Disordered	false	Solyc09g007010	Solyc09g007010	98.0	0	2	1		0.9899000416493128	false	0	Solyc09g007010	0	0.0
1816326530612240	0.01178904551511326	0.550561797752809	0.19607843137254902	33		2	Not-Disordered	false	Solyc03g122340	Solyc03g122340	9833333333333330	0	33	15		0.9916701374427322	false	0	Solyc03g122340	246	0.10034013605442177
1969387755102040	0.0	0.5077720207253886	1.0	6		2	Not-Disordered	false	Solyc00g174340	Solyc00g174340	4.96667e+16	0	6	3		0.9901082882132444	false	0	Solyc00g174340	0	0.5068027210884354
1.95918e+16	70100000000	0.5104166666666666	0.8333333333333334	8		2	Not-Disordered	false	Solyc07g049690	Solyc07g049690	34.5	0	8	4		0.9902124114952103	false	0	Solyc07g049690	2	0.3520408163265306
1.94898e+16	2170000000000	0.5130890052356021	0.6	10		2	Not-Disordered	false	Solyc05g052620	Solyc05g052620	37.0	0	10	5		0.9903165347771762	false	0	Solyc05g052620	8	0.37755102040816324
1.0	0.8384151697006735	1.0	0.03429413002314328	196		1	Highly Disordered	false	Solyc05g051750	Solyc05g051750	4326530612244890	0	196	98	Systemin	1.0	false	0	Solyc05g051750	9180	0.05397422126745435
1.97959e+16	0.0	0.5051546391752577	1.0	4		2	Not-Disordered	false	Solyc06g051400	Solyc06g051400	58.0	0	4	2		0.9900041649312786	false	0	Solyc06g051400	0	0.5918367346938775
1.63265e+16	0.05492320639596043	0.6124999999999999	0.10476190476190476	72		2	Moderately Disordered	false	Solyc06g053610	Solyc06g053610	7916666666666660	0	72	36	stress	0.9935443565181175	false	0	Solyc06g053610	1128	0.08078231292517007
1.94898e+16	1400000000000	0.5130890052356021	0.8	7		2	Not-Disordered	false	Solyc01g006540	Solyc01g006540	28.4	0	7	2		0.9903165347771762	false	0	Solyc01g006540	4	0.2897959183673469
1.93878e+16	0.0010519671786240268	0.5157894736842106	0.3333333333333333	12	response to abscisic acid, response to water deprivation,cold acclimation	2	Highly Disordered	false	Solyc02g084850	Solyc02g084850	21.5	0	12	6	stress	0.990420658059142	false	0	Solyc02g084850	20	0.2193877551020408
1969387755102040	234000000000	0.5077720207253886	0.6666666666666666	6		2	Not-Disordered	false	Solyc12g005620	Solyc12g005620	4.83333e+16	0	6	3		0.9901082882132444	false	0	Solyc12g005620	2	0.4931972789115646
1.94898e+16	2170000000000	0.5130890052356021	0.6	10		2	Not-Disordered	false	Solyc02g093580	Solyc02g093580	37.0	0	10	5		0.9903165347771762	false	0	Solyc02g093580	8	0.37755102040816324
1969387755102040	0.0	0.5077720207253886	1.0	6		2	Not-Disordered	false	Solyc08g060970	Solyc08g060970	40.0	0	6	3		0.9901082882132444	false	0	Solyc08g060970	0	0.40816326530612246
1.97959e+16	0.0	0.5051546391752577	1.0	4		2	Not-Disordered	false	Solyc06g071810	Solyc06g071810	67.0	0	4	2		0.9900041649312786	false	0	Solyc06g071810	0	0.6836734693877551
1.95918e+16	0.0	0.5104166666666666	1.0	5	lipoxygenase	2	Not-Disordered	false	Solyc01g099160	Solyc01g099160	31.25	0	5	1	stress	0.9902124114952103	false	0	Solyc01g099160	0	0.31887755102040816
1989795918367340	0.0	0.5025641025641026	0.0	2		2	Not-Disordered	false	Solyc02g089620	Solyc02g089620	98.0	0	2	1		0.9899000416493128	false	0	Solyc02g089620	0	0.0
1.91837e+16	7780000000	0.5212765957446809	0.6428571428571429	11		2	Not-Disordered	false	Solyc01g101240	Solyc01g101240	23.75	0	11	3		0.9906289046230736	false	0	Solyc01g101240	20	0.2423469387755102
1969387755102040	421000000000	0.5077720207253886	0.6666666666666666	4		2	Not-Disordered	false	Solyc03g083320	Solyc03g083320	4.36667e+16	0	4	1		0.9901082882132444	false	0	Solyc03g083320	2	0.445578231292517
1969387755102040	0.0	0.5077720207253886	1.0	6		2	Not-Disordered	false	Solyc11g069800	Solyc11g069800	4.46667e+16	0	6	3		0.9901082882132444	false	0	Solyc11g069800	0	0.4557823129251701
1969387755102040	0.0	0.5077720207253886	1.0	6		2	Not-Disordered	false	Solyc01g099590	Solyc01g099590	4.96667e+16	0	6	3		0.9901082882132444	false	0	Solyc01g099590	0	0.5068027210884354
1969387755102040	1050000000000	0.5077720207253886	0.6666666666666666	6	JAMYC2	2	Not-Disordered	false	Solyc08g076930	Solyc08g076930	4.66667e+16	0	6	3	stress	0.9901082882132444	false	0	Solyc08g076930	2	0.47619047619047616
1.93878e+16	266000000000	0.5157894736842106	0.6666666666666666	9		2	Not-Disordered	false	Solyc04g011500	Solyc04g011500	3.16667e+16	0	9	3		0.990420658059142	false	0	Solyc04g011500	10	0.3231292517006803
1846938775510200	0.0067571358440283325	0.5414364640883979	0.22857142857142856	30		2	Not-Disordered	false	Solyc08g080620	Solyc08g080620	12.0	0	30	15		0.9913577675968346	false	0	Solyc08g080620	162	0.12244897959183673
1.95918e+16	0.0	0.5104166666666666	1.0	5		2	Not-Disordered	false	Solyc01g006560	Solyc01g006560	31.25	0	5	1		0.9902124114952103	false	0	Solyc01g006560	0	0.31887755102040816
1969387755102040	1050000000000	0.5077720207253886	0.6666666666666666	6		2	Not-Disordered	false	Solyc08g079430	Solyc08g079430	3.93333e+16	0	6	3		0.9901082882132444	false	0	Solyc08g079430	2	0.4013605442176871
1989795918367340	0.0	0.5025641025641026	0.0	2		2	Not-Disordered	false	Solyc11g012710	Solyc11g012710	98.0	0	2	1		0.9899000416493128	false	0	Solyc11g012710	0	0.0
1969387755102040	0.0	0.5077720207253886	1.0	6		2	Not-Disordered	false	Solyc03g044790	Solyc03g044790	4.96667e+16	0	6	3		0.9901082882132444	false	0	Solyc03g044790	0	0.5068027210884354
1.94898e+16	316000000000	0.5130890052356021	0.7	7	protein serine/threonine kinase activity,stress-activated protein kinase signaling cascade,MAPKK	2	Moderately Disordered	false	Solyc03g123800	Solyc03g123800	26.6	0	7	2	stress	0.9903165347771762	false	0	Solyc03g123800	6	0.2714285714285714
1.97959e+16	0.0	0.5051546391752577	1.0	3	cellular oxidant detoxification,cellular response to oxidative stress	2	Not-Disordered	false	Solyc06g005160	Solyc06g005160	62.5	0	3	1	stress	0.9900041649312786	false	0	Solyc06g005160	0	0.6377551020408163
1989795918367340	0.0	0.5025641025641026	0.0	2		2	Highly Disordered	false	Solyc02g077880	Solyc02g077880	98.0	0	2	1		0.9899000416493128	false	0	Solyc02g077880	0	0.0
1.95918e+16	0.0	0.5104166666666666	1.0	6	protein serine/threonine kinase activity,MAPKK	2	Moderately Disordered	false	Solyc03g097920	Solyc03g097920	38.5	0	6	2	stress	0.9902124114952103	false	0	Solyc03g097920	0	0.39285714285714285
1.95918e+16	421000000000	0.5104166666666666	0.8333333333333334	7	cellular oxidant detoxification,cellular response to oxidative stress	2	Not-Disordered	false	Solyc06g005150	Solyc06g005150	44.0	0	7	3	stress	0.9902124114952103	false	0	Solyc06g005150	2	0.4489795918367347
1.97959e+16	0.0	0.5051546391752577	1.0	4		2	Not-Disordered	false	Solyc01g105310	Solyc01g105310	52.0	0	4	2		0.9900041649312786	false	0	Solyc01g105310	0	0.5306122448979592
1969387755102040	0.0	0.5077720207253886	1.0	6	respiratory burst involved in defense response,cellular oxidant detoxification,defense response by callose deposition	2	Not-Disordered	false	Solyc08g081690	Solyc08g081690	4.06667e+16	0	6	3	stress	0.9901082882132444	false	0	Solyc08g081690	0	0.41496598639455784
1.89796e+16	738000000000	0.5268817204301075	0.6888888888888889	12	MAP kinase activity	2	Not-Disordered	false	Solyc12g019460	Solyc12g019460	21.7	0	12	2	stress	0.9908371511870054	false	0	Solyc12g019460	28	0.22142857142857142
1.97959e+16	0.0	0.5051546391752577	1.0	3		2	Not-Disordered	false	Solyc04g054740	Solyc04g054740	62.5	0	3	1		0.9900041649312786	false	0	Solyc04g054740	0	0.6377551020408163
1969387755102040	0.0	0.5077720207253886	1.0	6		2	Not-Disordered	false	Solyc05g013320	Solyc05g013320	4.96667e+16	0	6	3		0.9901082882132444	false	0	Solyc05g013320	0	0.5068027210884354
1989795918367340	0.0	0.5025641025641026	0.0	2		2	Not-Disordered	false	Solyc01g095080	Solyc01g095080	98.0	0	2	1		0.9899000416493128	false	0	Solyc01g095080	0	0.0
1989795918367340	0.0	0.5025641025641026	0.0	2		2	Not-Disordered	false	Solyc05g007940	Solyc05g007940	98.0	0	2	1		0.9899000416493128	false	0	Solyc05g007940	0	0.0
1969387755102040	234000000000	0.5077720207253886	0.6666666666666666	6		2	Not-Disordered	false	Solyc10g081190	Solyc10g081190	4.83333e+16	0	6	3		0.9901082882132444	false	0	Solyc10g081190	2	0.4931972789115646
